# Supplementary material for: Brazilian Reference Percentiles for Bioimpedance Phase Angle of Healthy Individuals
Source: Front Nutr. 2022 Jul 6;9:912840. doi: 10.3389/fnut.2022.912840 (PMC9298610; doi:10.3389/fnut.2022.912840)
Supplement: Supplementary file 1 [file Table_1.XLSX]

## Sheet: Planilha1
Models	Age	Income	Income*age	Physical activity	Physical activity*Age	BMI (pre-obesity)	BMI (obese)	BMI(pre-obesity)*age	BMI(obese)*age	Skin color (Black)	Skin color (Other)	Skin color (Black)*Age	Skin color (others)*Age	Sigma(age)	Nu(age)	Tau(age)
Women
Bivariated Model
Model 1: Age+Income+Income*Age	<0.001*	0.477	0.010*
Model 2: Age+Income	<0.001*	0.011*
Model 3: Age+Physical activity+Physical activity*Age	<0.001*			0.775	0.246
Model 4: Age+Physical activity	<0.001*			0.170
Model 5: Age+BMI(pre-obesity)+BMI(obesity)+BMI(pre-obesity)*Age+BMI(obesity)*Age	<0.001*					0.613	0.017*	0.675	0.429
Model 6: Age+BMI(pre-obesity)+BMI(obesity)	<0.001*					0.139	<0.001*
Model 7:Age+Skin color (black)+Skin color (others)+Skin color (black)*Age+Skin color (others)*Age	<0.001*									<0.001*	0.053	0.082	0.059
Model 8:Age+Skin color (black)+Skin color (others)	<0.001*									<0.001*	0.967
Multivariable Model with all significative variables and with Nu and Sigma parameters
Modelo 9: Age+Income+Income*Age+BMI(pre-obesity)+BMI(obesity)+Skin color (black)+Skin color (others)	<0.001*	0.041*	<0.001*			0.099	<0.001*			<0.001*	0.226
Modelo 10: Age+Income+Income*Age+BMI(pre-obesity)+BMI(obesity)+Skin color (black)+Skin color (others)+Nu+Sigma	<0.001*	0.024*	<0.001*			0.067	<0.001*			<0.001*	0.364			0.376	0.010*
Modelo Final: Age+Income+Income*Age+BMI(pre-obesity)+BMI(obesity)+Skin color (black)+Skin color (others)+ Nu	<0.001*	0.027*	<0.001*			0.070	<0.001*			<0.001*	0.404				0.013*
Men
Bivariated Model
Model 1: Age+Income+Income*Age	<0.001*	0.141	0.083
Model 2: Age+Income	<0.001*	0.994
Model 3: Age+Physical activity+Physical activity*Age	<0.001*			0.287	0.965
Model 4: Age+Physical activity	<0.001*			0.056
Model 5: Age+BMI(pre-obesity)+BMI(obesity)+BMI(pre-obesity)*Age+BMI(obesity)*Age	<0.001*					0.806	0.0323	0.123	0.051
Model 6: Age+BMI(pre-obesity)+BMI(obesity)	<0.001*					0.005*	<0.001*
Model 7:Age+Skin color (black)+Skin color (others)+Skin color (black)*Age+Skin color (others)*Age	<0.001*									<0.001*	<0.001*	<0.001*	<0.001*
Model 8:Age+Skin color (black)+Skin color (others)	<0.001*									<0.001*	0.030*
Multivariable Model with all significative variables and with Mu, sSigma, Nu and Tau parameters
Modelo 9: Age+Skin color (black)*Age+Skin color (others)*Age+BMI(pre-obesity)+BMI(obesity)+Skin color (black)+Skin color (others)	<0.001*					0.007	<0.001*			<0.001*	<0.001*	<0.001*	<0.001*
Modelo 10: Age+Income+Skin color (black)*Age+Skin color (others)*Age+BMI(pre-obesity)+BMI(obesity)+Skin color (black)+Skin color (others)+Sigma+Nu+Tau	<0.001*					0.002	<0.001*			<0.001*	<0.001*	<0.001*	<0.001*	0.837	0.006	0.582
Modelo Final: Age+Skin color (black)*Age+Skin color (others)*Age+BMI(pre-obesity)+BMI(obesity)+Skin color (black)+Skin color (others)	<0.001*					0.007	<0.001*			<0.001*	<0.001*	<0.001*	<0.001*
